# Supplementary material for: Distinct roles of nonmuscle myosin II isoforms for establishing tension and elasticity during cell morphodynamics
Source: eLife. 2021 Aug 10;10:e71888. doi: 10.7554/eLife.71888 (PMC8391736; doi:10.7554/eLife.71888)
Supplement: Figure 5—source code 1. [file elife-71888-fig5-code1.zip]

Archive with 332 entries (245 files):
- Source code/Digital Image Correlation/
- Source code/Digital Image Correlation/.svn/
- Source code/Digital Image Correlation/.svn/entries
- Source code/Digital Image Correlation/.svn/format
- Source code/Digital Image Correlation/.svn/pristine/
- Source code/Digital Image Correlation/.svn/pristine/06/
- Source code/Digital Image Correlation/.svn/pristine/06/06563fa36b90459eb8efd670c3e6f4e3ff95026b.svn-base
- Source code/Digital Image Correlation/.svn/pristine/06/0696392fbf8996b4ebfb193655b21cbb1637283a.svn-base
- Source code/Digital Image Correlation/.svn/pristine/06/06d94aeca98405b81b029b28a2f36fcedb1a0515.svn-base
- Source code/Digital Image Correlation/.svn/pristine/08/
- Source code/Digital Image Correlation/.svn/pristine/08/0888914f0c95b2192ad5439e32f486591236cb8b.svn-base
- Source code/Digital Image Correlation/.svn/pristine/09/
- Source code/Digital Image Correlation/.svn/pristine/09/099b305db8aadcd9659bbfd0b4bbf6cd71d4de0d.svn-base
- Source code/Digital Image Correlation/.svn/pristine/0a/
- Source code/Digital Image Correlation/.svn/pristine/0a/0a193d3b829573282259a0e5e6c700f2bc513fa5.svn-base
- Source code/Digital Image Correlation/.svn/pristine/10/
- Source code/Digital Image Correlation/.svn/pristine/10/10541acc4817a51bde48c5bffd950880811da79d.svn-base
- Source code/Digital Image Correlation/.svn/pristine/10/10eb83f4a592fd9623e43c5472e827bfd287166b.svn-base
- Source code/Digital Image Correlation/.svn/pristine/13/
- Source code/Digital Image Correlation/.svn/pristine/13/13aebd6d7fe84c1b56ad44e79e4d0ea98e8fe22b.svn-base
- Source code/Digital Image Correlation/.svn/pristine/1b/
- Source code/Digital Image Correlation/.svn/pristine/1b/1b112063dfb85aebbea4a13c284519daa7d2ed99.svn-base
- Source code/Digital Image Correlation/.svn/pristine/22/
- Source code/Digital Image Correlation/.svn/pristine/22/2215051407a73c44c71e438637dfffd50893a76f.svn-base
- Source code/Digital Image Correlation/.svn/pristine/26/
- Source code/Digital Image Correlation/.svn/pristine/26/26936f40b04b05096ec0284648a3c273f598484c.svn-base
- Source code/Digital Image Correlation/.svn/pristine/27/
- Source code/Digital Image Correlation/.svn/pristine/27/27545a8920a6059bcd95cdc170fdd166a3daf271.svn-base
- Source code/Digital Image Correlation/.svn/pristine/2b/
- Source code/Digital Image Correlation/.svn/pristine/2b/2b85501af72e1f4d620d46180d775e8d4be06bac.svn-base
- Source code/Digital Image Correlation/.svn/pristine/2d/
- Source code/Digital Image Correlation/.svn/pristine/2d/2d911b0cf266ad71a935caeb84bb902146bd1b1a.svn-base
- Source code/Digital Image Correlation/.svn/pristine/2f/
- Source code/Digital Image Correlation/.svn/pristine/2f/2fc3c81d95147760daac642ba07aabfb407d6e16.svn-base
- Source code/Digital Image Correlation/.svn/pristine/37/
- Source code/Digital Image Correlation/.svn/pristine/37/374fdaf6f265dacc06b3e7a2607b9dece35a171b.svn-base
- Source code/Digital Image Correlation/.svn/pristine/39/
- Source code/Digital Image Correlation/.svn/pristine/39/39743edb81458dacb49aa5aa79996863a630704f.svn-base
- Source code/Digital Image Correlation/.svn/pristine/3b/
- Source code/Digital Image Correlation/.svn/pristine/3b/3b2053e5dcf324c0ed6333013273a678f4e8f7e8.svn-base
- Source code/Digital Image Correlation/.svn/pristine/3c/
- Source code/Digital Image Correlation/.svn/pristine/3c/3cd8dd9b364fb147f2cbb89393ecaf62ad793a2f.svn-base
- Source code/Digital Image Correlation/.svn/pristine/40/
- Source code/Digital Image Correlation/.svn/pristine/40/40b8e8f587a372c1034f8d84675158be79ce990a.svn-base
- Source code/Digital Image Correlation/.svn/pristine/41/
- Source code/Digital Image Correlation/.svn/pristine/41/4165f34b4147cd3ed15899a76b47f03a43ecbfae.svn-base
- Source code/Digital Image Correlation/.svn/pristine/4c/
- Source code/Digital Image Correlation/.svn/pristine/4c/4c1edd437f16e6402576224d784c51e6bb250d2e.svn-base
- Source code/Digital Image Correlation/.svn/pristine/4c/4c9444bbb628ce05fb94ae1e5d0204549800540f.svn-base
- Source code/Digital Image Correlation/.svn/pristine/4e/
- Source code/Digital Image Correlation/.svn/pristine/4e/4e94345785b5c813535fbb5f3a41c520c2632559.svn-base
- Source code/Digital Image Correlation/.svn/pristine/54/
- Source code/Digital Image Correlation/.svn/pristine/54/546e0cc35d81937f8820e21cf16778ccea2cd203.svn-base
- Source code/Digital Image Correlation/.svn/pristine/56/
- Source code/Digital Image Correlation/.svn/pristine/56/56e7e71c696896141c29d80b30c7bf2a2be92982.svn-base
- Source code/Digital Image Correlation/.svn/pristine/5e/
- Source code/Digital Image Correlation/.svn/pristine/5e/5e71cd57cee66e1138eeb5b163197b2ab86fb212.svn-base
- Source code/Digital Image Correlation/.svn/pristine/61/
- Source code/Digital Image Correlation/.svn/pristine/61/615336dfccf2075c286b154c55d8cf42ef06b765.svn-base
- Source code/Digital Image Correlation/.svn/pristine/61/61a85b28a65e3c79ffdf7abb0ebced267c778e99.svn-base
- Source code/Digital Image Correlation/.svn/pristine/62/
- Source code/Digital Image Correlation/.svn/pristine/62/62884320d182ae4cc6a3584e3edaf5e536e9e826.svn-base
- Source code/Digital Image Correlation/.svn/pristine/66/
- Source code/Digital Image Correlation/.svn/pristine/66/6622f59c2990db5ed434e9dd41085100bc7ddaa8.svn-base
- Source code/Digital Image Correlation/.svn/pristine/68/
- Source code/Digital Image Correlation/.svn/pristine/68/68dab3af00fa54b4a711555e92622af97b4fff97.svn-base
- Source code/Digital Image Correlation/.svn/pristine/69/
- Source code/Digital Image Correlation/.svn/pristine/69/694a3d9a6975be0ab9b132bc82e46aeb4d879be5.svn-base
- Source code/Digital Image Correlation/.svn/pristine/6c/
- Source code/Digital Image Correlation/.svn/pristine/6c/6c6a1bed1dccee6627ee475c72da09790410268e.svn-base
- Source code/Digital Image Correlation/.svn/pristine/6d/
- Source code/Digital Image Correlation/.svn/pristine/6d/6dd118f5ca5d9b60e79e9d61e87016f8365f7fa6.svn-base
- Source code/Digital Image Correlation/.svn/pristine/74/
- Source code/Digital Image Correlation/.svn/pristine/74/740d5bccb14a0eaad8f48ebca686e90072dabf4e.svn-base
- Source code/Digital Image Correlation/.svn/pristine/75/
- Source code/Digital Image Correlation/.svn/pristine/75/754edb7cff45d01493ee75ea1ddb7458b64f8c13.svn-base
- Source code/Digital Image Correlation/.svn/pristine/78/
- Source code/Digital Image Correlation/.svn/pristine/78/78051273f2e13724d303f39808649ad7da693d5f.svn-base
- Source code/Digital Image Correlation/.svn/pristine/7b/
- Source code/Digital Image Correlation/.svn/pristine/7b/7b749f203ff7a5fa29d75087dc59c6c6e46dc772.svn-base
- Source code/Digital Image Correlation/.svn/pristine/7d/
- Source code/Digital Image Correlation/.svn/pristine/7d/7d5340f8513e1d44e69f742de8e7dbb50b411def.svn-base
- Source code/Digital Image Correlation/.svn/pristine/81/
- Source code/Digital Image Correlation/.svn/pristine/81/8111a60952799236746d3799bae5d753a5ca6c58.svn-base
- Source code/Digital Image Correlation/.svn/pristine/82/
- Source code/Digital Image Correlation/.svn/pristine/82/829d88dff68af75169246c3a3cb81b69e5e41efe.svn-base
- Source code/Digital Image Correlation/.svn/pristine/89/
- Source code/Digital Image Correlation/.svn/pristine/89/89f6eb301da7db46c8bf9f2cd81d330ad7d238a5.svn-base
- Source code/Digital Image Correlation/.svn/pristine/8b/
- Source code/Digital Image Correlation/.svn/pristine/8b/8b739c04d9e1356217113f3ba36522681eaf9d5b.svn-base
- Source code/Digital Image Correlation/.svn/pristine/8d/
- Source code/Digital Image Correlation/.svn/pristine/8d/8dc16706e6065c280b99e4c1b85324b2124ccf80.svn-base
- Source code/Digital Image Correlation/.svn/pristine/91/
- Source code/Digital Image Correlation/.svn/pristine/91/91cf1ad646a524cb965996e03bf3a40ba2fa32ed.svn-base
- Source code/Digital Image Correlation/.svn/pristine/94/
- Source code/Digital Image Correlation/.svn/pristine/94/9460bb4ecafa479566a903af923d270b5b2617b4.svn-base
- Source code/Digital Image Correlation/.svn/pristine/99/
- Source code/Digital Image Correlation/.svn/pristine/99/99bd8eced21653292a24dce3f34a12123adc3dff.svn-base
- Source code/Digital Image Correlation/.svn/pristine/9a/
- Source code/Digital Image Correlation/.svn/pristine/9a/9ade20b66d394c1bd1de98cf0fc6f47570cada64.svn-base
- Source code/Digital Image Correlation/.svn/pristine/9e/
- Source code/Digital Image Correlation/.svn/pristine/9e/9ead8bd240c7c75743a7c7cb24e49ce9acc3d8d7.svn-base
- Source code/Digital Image Correlation/.svn/pristine/9f/
- Source code/Digital Image Correlation/.svn/pristine/9f/9fffb5b9e357e07bc09f542b0d1aee312f3f67ec.svn-base
- Source code/Digital Image Correlation/.svn/pristine/a3/
- Source code/Digital Image Correlation/.svn/pristine/a3/a36a4f18ca63e05649f80bb09505c84010dd4814.svn-base
- Source code/Digital Image Correlation/.svn/pristine/a7/
- Source code/Digital Image Correlation/.svn/pristine/a7/a70704d4e19c912e8d6a5906e3e1431132612a50.svn-base
- Source code/Digital Image Correlation/.svn/pristine/a9/
- Source code/Digital Image Correlation/.svn/pristine/a9/a9d92f7e94c69209ccd843887010913a29bf97fe.svn-base
- Source code/Digital Image Correlation/.svn/pristine/ac/
- Source code/Digital Image Correlation/.svn/pristine/ac/ac2d080b413a6028b99bd3d1d8aa7218b90d3fd3.svn-base
- Source code/Digital Image Correlation/.svn/pristine/ac/ac646436c450a2bd306e7503979e542375313edd.svn-base
- Source code/Digital Image Correlation/.svn/pristine/b0/
- Source code/Digital Image Correlation/.svn/pristine/b0/b032d302f46f2a271c8478c635fdbdb2baf5796f.svn-base
- Source code/Digital Image Correlation/.svn/pristine/b4/
- Source code/Digital Image Correlation/.svn/pristine/b4/b40a11fa3c09ca4d521a4c08e338cd12b36d2edd.svn-base
- Source code/Digital Image Correlation/.svn/pristine/b7/
- Source code/Digital Image Correlation/.svn/pristine/b7/b7e7368be06801c52747e018b77b53e886b82965.svn-base
- Source code/Digital Image Correlation/.svn/pristine/bc/
- Source code/Digital Image Correlation/.svn/pristine/bc/bc07cd677ee771c749e6464c8becde3e4a587ab6.svn-base
- Source code/Digital Image Correlation/.svn/pristine/c2/
- Source code/Digital Image Correlation/.svn/pristine/c2/c2b228e40d3919d86451e1b2c8af98951c4b9016.svn-base
- Source code/Digital Image Correlation/.svn/pristine/c6/
- Source code/Digital Image Correlation/.svn/pristine/c6/c69f88ba5efcc45c477ace0441e6a18dcce4aa52.svn-base
- Source code/Digital Image Correlation/.svn/pristine/c6/c6df700168d3f5a90ff2713b78f8ef1446927102.svn-base
- Source code/Digital Image Correlation/.svn/pristine/c7/
- Source code/Digital Image Correlation/.svn/pristine/c7/c73244d25a49a09904bdfb06a7aa3ff805243e12.svn-base
- Source code/Digital Image Correlation/.svn/pristine/c9/
- Source code/Digital Image Correlation/.svn/pristine/c9/c98c80f6da1ef96e69157ac7140ed522d81c3aad.svn-base
- Source code/Digital Image Correlation/.svn/pristine/cb/
- Source code/Digital Image Correlation/.svn/pristine/cb/cbb8f1302d5e8d064392215225b39bacd01ed7fa.svn-base
- Source code/Digital Image Correlation/.svn/pristine/d0/
- Source code/Digital Image Correlation/.svn/pristine/d0/d04ca21af090bf1917d6d4581e7abda4cf29ae11.svn-base
- Source code/Digital Image Correlation/.svn/pristine/d4/
- Source code/Digital Image Correlation/.svn/pristine/d4/d43f9319484369bc220432ed002bd0fcd9482c63.svn-base
- Source code/Digital Image Correlation/.svn/pristine/d4/d4e0fb252b5f577cab4d3f2d79a58b31d5ae4e1c.svn-base
- Source code/Digital Image Correlation/.svn/pristine/d7/
- Source code/Digital Image Correlation/.svn/pristine/d7/d725f42ed68d458c80eaf5d89b0d9a71d572412e.svn-base
- Source code/Digital Image Correlation/.svn/pristine/d8/
- Source code/Digital Image Correlation/.svn/pristine/d8/d85763e6161ee6d02ed0913a82e512747f3768ad.svn-base
- Source code/Digital Image Correlation/.svn/pristine/dd/
- Source code/Digital Image Correlation/.svn/pristine/dd/ddd262170d3d27f19f1dfd089a8f778d3bd298e2.svn-base
- Source code/Digital Image Correlation/.svn/pristine/de/
- Source code/Digital Image Correlation/.svn/pristine/de/def4c18f2c7d23940eb399703b3bb11704485671.svn-base
- Source code/Digital Image Correlation/.svn/pristine/e0/
- Source code/Digital Image Correlation/.svn/pristine/e0/e0bdbe2ad33797a14d0564e33ae87993fc8ad2bf.svn-base
- Source code/Digital Image Correlation/.svn/pristine/e2/
- Source code/Digital Image Correlation/.svn/pristine/e2/e28082866ac185ae381c105e1f23a34dd7e927fc.svn-base
- Source code/Digital Image Correlation/.svn/pristine/ea/
- Source code/Digital Image Correlation/.svn/pristine/ea/eaa74c1c83b94246fc0ec73c5d71bb0169516ccf.svn-base
- Source code/Digital Image Correlation/.svn/pristine/ed/
- Source code/Digital Image Correlation/.svn/pristine/ed/ed8fd5c5469e04fff68ff76e1249edaf6ee895f9.svn-base
- Source code/Digital Image Correlation/.svn/pristine/ed/edd8b2ea91f74b09383350824fba890a6b336cb9.svn-base
- Source code/Digital Image Correlation/.svn/pristine/ee/
- Source code/Digital Image Correlation/.svn/pristine/ee/ee26f6aadd5cac5121ceb6b5741cab838f1ccac3.svn-base
- Source code/Digital Image Correlation/.svn/pristine/f0/
- Source code/Digital Image Correlation/.svn/pristine/f0/f0eb9b4aa21bb0e16a7d269c8b58fbf7bd4d97a3.svn-base
- Source code/Digital Image Correlation/.svn/pristine/f4/
- Source code/Digital Image Correlation/.svn/pristine/f4/f4deda6f168b7b5e05c7103670d466bafc567f0c.svn-base
- Source code/Digital Image Correlation/.svn/pristine/f7/
- Source code/Digital Image Correlation/.svn/pristine/f7/f7d63a5283aea5f3e8c4063262d09fcb8ea3700e.svn-base
- Source code/Digital Image Correlation/.svn/pristine/fb/
- Source code/Digital Image Correlation/.svn/pristine/fb/fb4193f3ba771ed22b55c5049656da7320b1447f.svn-base
- Source code/Digital Image Correlation/.svn/pristine/fb/fb8790fa401ffe7abda0fab539622a50ee28ec80.svn-base
- Source code/Digital Image Correlation/.svn/pristine/fd/
- Source code/Digital Image Correlation/.svn/pristine/fd/fd84cbadb679b2a52239fcc9e4597abc16e3d9ed.svn-base
- Source code/Digital Image Correlation/.svn/pristine/fe/
- Source code/Digital Image Correlation/.svn/pristine/fe/fe5ff1e5b1de21df393bada435d20ce20711e555.svn-base
- Source code/Digital Image Correlation/.svn/pristine/ff/
- Source code/Digital Image Correlation/.svn/pristine/ff/ffa5e99d5ad5da6a40b8860236f3b38697e64675.svn-base
- Source code/Digital Image Correlation/.svn/tmp/
- Source code/Digital Image Correlation/.svn/wc.db
- Source code/Digital Image Correlation/autogrid_dic.m
- Source code/Digital Image Correlation/automate_image.m
- Source code/Digital Image Correlation/automate_image_compare_last_image.m
- Source code/Digital Image Correlation/automate_image_ld.m
- Source code/Digital Image Correlation/automate_image_Marc_v1.m
- Source code/Digital Image Correlation/automate_image_mp_2009b.m
- Source code/Digital Image Correlation/automate_image_rf.m
- Source code/Digital Image Correlation/automate_image2.m
- Source code/Digital Image Correlation/automate_image2_freq_loop.m
- Source code/Digital Image Correlation/automate_image2_freq_loop_new_structure.m
- Source code/Digital Image Correlation/automate_image3.m
- Source code/Digital Image Correlation/Correlation_Tracking_Guide_2010.htm
- Source code/Digital Image Correlation/Correlation_Tracking_Guide_2010-Dateien/
- Source code/Digital Image Correlation/Correlation_Tracking_Guide_2010-Dateien/colorschememapping.xml
- Source code/Digital Image Correlation/Correlation_Tracking_Guide_2010-Dateien/filelist.xml
- Source code/Digital Image Correlation/Correlation_Tracking_Guide_2010-Dateien/image001.png
- Source code/Digital Image Correlation/Correlation_Tracking_Guide_2010-Dateien/image002.jpg
- Source code/Digital Image Correlation/Correlation_Tracking_Guide_2010-Dateien/image003.png
- Source code/Digital Image Correlation/Correlation_Tracking_Guide_2010-Dateien/image004.jpg
- Source code/Digital Image Correlation/Correlation_Tracking_Guide_2010-Dateien/image005.png
- Source code/Digital Image Correlation/Correlation_Tracking_Guide_2010-Dateien/image006.jpg
- Source code/Digital Image Correlation/Correlation_Tracking_Guide_2010-Dateien/image007.jpg
- Source code/Digital Image Correlation/Correlation_Tracking_Guide_2010-Dateien/image008.jpg
- Source code/Digital Image Correlation/Correlation_Tracking_Guide_2010-Dateien/image009.jpg
- Source code/Digital Image Correlation/Correlation_Tracking_Guide_2010-Dateien/image010.png
- Source code/Digital Image Correlation/Correlation_Tracking_Guide_2010-Dateien/image011.jpg
- Source code/Digital Image Correlation/Correlation_Tracking_Guide_2010-Dateien/image012.png
- Source code/Digital Image Correlation/Correlation_Tracking_Guide_2010-Dateien/image013.jpg
- Source code/Digital Image Correlation/Correlation_Tracking_Guide_2010-Dateien/image014.png
- Source code/Digital Image Correlation/Correlation_Tracking_Guide_2010-Dateien/image015.jpg
- Source code/Digital Image Correlation/Correlation_Tracking_Guide_2010-Dateien/image016.jpg
- Source code/Digital Image Correlation/Correlation_Tracking_Guide_2010-Dateien/image017.jpg
- Source code/Digital Image Correlation/Correlation_Tracking_Guide_2010-Dateien/image018.jpg
- Source code/Digital Image Correlation/Correlation_Tracking_Guide_2010-Dateien/image019.png
- Source code/Digital Image Correlation/Correlation_Tracking_Guide_2010-Dateien/image020.jpg
- Source code/Digital Image Correlation/Correlation_Tracking_Guide_2010-Dateien/image021.png
- Source code/Digital Image Correlation/Correlation_Tracking_Guide_2010-Dateien/image022.jpg
- Source code/Digital Image Correlation/Correlation_Tracking_Guide_2010-Dateien/image023.png
- Source code/Digital Image Correlation/Correlation_Tracking_Guide_2010-Dateien/image024.jpg
- Source code/Digital Image Correlation/Correlation_Tracking_Guide_2010-Dateien/image025.jpg
- Source code/Digital Image Correlation/Correlation_Tracking_Guide_2010-Dateien/image026.jpg
- Source code/Digital Image Correlation/Correlation_Tracking_Guide_2010-Dateien/image027.png
- Source code/Digital Image Correlation/Correlation_Tracking_Guide_2010-Dateien/image028.jpg
- Source code/Digital Image Correlation/Correlation_Tracking_Guide_2010-Dateien/image029.png
- Source code/Digital Image Correlation/Correlation_Tracking_Guide_2010-Dateien/image030.jpg
- Source code/Digital Image Correlation/Correlation_Tracking_Guide_2010-Dateien/image031.png
- Source code/Digital Image Correlation/Correlation_Tracking_Guide_2010-Dateien/image032.jpg
- Source code/Digital Image Correlation/Correlation_Tracking_Guide_2010-Dateien/image033.png
- Source code/Digital Image Correlation/Correlation_Tracking_Guide_2010-Dateien/image034.jpg
- Source code/Digital Image Correlation/Correlation_Tracking_Guide_2010-Dateien/image035.png
- Source code/Digital Image Correlation/Correlation_Tracking_Guide_2010-Dateien/image036.jpg
- Source code/Digital Image Correlation/Correlation_Tracking_Guide_2010-Dateien/image037.png
- Source code/Digital Image Correlation/Correlation_Tracking_Guide_2010-Dateien/image038.jpg
- Source code/Digital Image Correlation/Correlation_Tracking_Guide_2010-Dateien/image039.png
- Source code/Digital Image Correlation/Correlation_Tracking_Guide_2010-Dateien/image040.jpg
- Source code/Digital Image Correlation/Correlation_Tracking_Guide_2010-Dateien/image041.jpg
- Source code/Digital Image Correlation/Correlation_Tracking_Guide_2010-Dateien/image042.png
- Source code/Digital Image Correlation/Correlation_Tracking_Guide_2010-Dateien/image043.jpg
- Source code/Digital Image Correlation/Correlation_Tracking_Guide_2010-Dateien/image044.png
- Source code/Digital Image Correlation/Correlation_Tracking_Guide_2010-Dateien/image045.jpg
- Source code/Digital Image Correlation/Correlation_Tracking_Guide_2010-Dateien/image046.jpg
- Source code/Digital Image Correlation/Correlation_Tracking_Guide_2010-Dateien/image047.jpg
- Source code/Digital Image Correlation/Correlation_Tracking_Guide_2010-Dateien/image048.jpg
- Source code/Digital Image Correlation/Correlation_Tracking_Guide_2010-Dateien/image049.jpg
- Source code/Digital Image Correlation/Correlation_Tracking_Guide_2010-Dateien/item0055.xml
- Source code/Digital Image Correlation/Correlation_Tracking_Guide_2010-Dateien/props0056.xml
- Source code/Digital Image Correlation/Correlation_Tracking_Guide_2010-Dateien/themedata.thmx
- Source code/Digital Image Correlation/Correlation_Tracking_Guide_2010-Dateien/Thumbs.db
- Source code/Digital Image Correlation/cpcorr_dic.m
- Source code/Digital Image Correlation/displacement.m
- Source code/Digital Image Correlation/filelist_generator.m
- Source code/Digital Image Correlation/filenamelist_auto.m
- Source code/Digital Image Correlation/findpeak_dic.m
- Source code/Digital Image Correlation/gauss_onepk.m
- Source code/Digital Image Correlation/gauss_twopk.m
- Source code/Digital Image Correlation/grid_generator.m
- Source code/Digital Image Correlation/jobskript.m
- Source code/Digital Image Correlation/jobskript_mp.m
- Source code/Digital Image Correlation/large_displ.m
- Source code/Digital Image Correlation/license.txt
- Source code/Digital Image Correlation/line_visual.m
- Source code/Digital Image Correlation/linearfit.m
- Source code/Digital Image Correlation/local_strainx.m
- Source code/Digital Image Correlation/marker_jumpremove.m
- Source code/Digital Image Correlation/Markerplotting.m
- Source code/Digital Image Correlation/Markerplotting_single.m
- Source code/Digital Image Correlation/multipeak_tracking.m
- Source code/Digital Image Correlation/peak_labelling.m
- Source code/Digital Image Correlation/pickpeak.m
- Source code/Digital Image Correlation/ppselection_func.m
- Source code/Digital Image Correlation/Processing_v3.m
- Source code/Digital Image Correlation/resume_automate_image.m
- Source code/Digital Image Correlation/RTCorrCode.m
- Source code/Digital Image Correlation/sortvalidpoints.m
- Source code/Digital Image Correlation/strain_lineprofile_marker.m
- Source code/Digital Image Correlation/stress_strainmatch.m
- Source code/Digital Image Correlation/validxy_mean.m
- Source code/Functions/
- Source code/Functions/automate_evaluation_auto.m
- Source code/Functions/automate_evaluation_fit.m
- Source code/Functions/automate_evaluation_fit_2.m
- Source code/Functions/automate_evaluation_fit_2_new.m
- Source code/Functions/automate_evaluation_fit_new.m
- Source code/Functions/automate_evaluation_freq_loop.m
- Source code/Functions/automate_evaluation_pro.m
- Source code/Functions/automate_evaluation_pro_bottom_phase.m
- Source code/Functions/automate_evaluation_pro_bottom_phase_half.m
- Source code/Functions/automate_evaluation_pro_new_structure.m
- Source code/Functions/automate_evaluation_pro_top.m
- Source code/Functions/automate_evaluation_pro_top_comparison.m
- Source code/Functions/automate_evaluation_sinus_fit.m
- Source code/Functions/automate_evaluation_sweep.m
- Source code/Functions/automate_evaluation2.m
- Source code/Functions/automate_evaluation3.m
- Source code/Functions/discontinuity_tracker.m
- Source code/Functions/evaluation.m
- Source code/Functions/exportfig/
- Source code/Functions/exportfig/altmany-export_fig-d8131e4/
- Source code/Functions/exportfig/altmany-export_fig-d8131e4/.gitignore
- Source code/Functions/exportfig/altmany-export_fig-d8131e4/.ignore/
- Source code/Functions/exportfig/altmany-export_fig-d8131e4/.ignore/ghostscript.txt
- Source code/Functions/exportfig/altmany-export_fig-d8131e4/.ignore/gs_font_path.txt
- Source code/Functions/exportfig/altmany-export_fig-d8131e4/append_pdfs.m
- Source code/Functions/exportfig/altmany-export_fig-d8131e4/copyfig.m
- Source code/Functions/exportfig/altmany-export_fig-d8131e4/crop_borders.m
- Source code/Functions/exportfig/altmany-export_fig-d8131e4/eps2pdf.m
- Source code/Functions/exportfig/altmany-export_fig-d8131e4/export_fig.m
[truncated: 32 more entries]
