# Supplementary material for: Distinct roles of nonmuscle myosin II isoforms for establishing tension and elasticity during cell morphodynamics
Source: eLife. 2021 Aug 10;10:e71888. doi: 10.7554/eLife.71888 (PMC8391736; doi:10.7554/eLife.71888)
Supplement: Figure 5—source code 1. [file elife-71888-fig5-code1.zip › Source code/Digital Image Correlation/Correlation_Tracking_Guide_2010-Dateien/filelist.xml]

<xml xmlns:o="urn:schemas-microsoft-com:office:office">
 <o:MainFile HRef="../Correlation_Tracking_Guide_2010.htm"/>
 <o:File HRef="item0055.xml"/>
 <o:File HRef="props0056.xml"/>
 <o:File HRef="themedata.thmx"/>
 <o:File HRef="colorschememapping.xml"/>
 <o:File HRef="image001.png"/>
 <o:File HRef="image002.jpg"/>
 <o:File HRef="image003.png"/>
 <o:File HRef="image004.jpg"/>
 <o:File HRef="image005.png"/>
 <o:File HRef="image006.jpg"/>
 <o:File HRef="image007.jpg"/>
 <o:File HRef="image008.jpg"/>
 <o:File HRef="image009.jpg"/>
 <o:File HRef="image010.png"/>
 <o:File HRef="image011.jpg"/>
 <o:File HRef="image012.png"/>
 <o:File HRef="image013.jpg"/>
 <o:File HRef="image014.png"/>
 <o:File HRef="image015.jpg"/>
 <o:File HRef="image016.jpg"/>
 <o:File HRef="image017.jpg"/>
 <o:File HRef="image018.jpg"/>
 <o:File HRef="image019.png"/>
 <o:File HRef="image020.jpg"/>
 <o:File HRef="image021.png"/>
 <o:File HRef="image022.jpg"/>
 <o:File HRef="image023.png"/>
 <o:File HRef="image024.jpg"/>
 <o:File HRef="image025.jpg"/>
 <o:File HRef="image026.jpg"/>
 <o:File HRef="image027.png"/>
 <o:File HRef="image028.jpg"/>
 <o:File HRef="image029.png"/>
 <o:File HRef="image030.jpg"/>
 <o:File HRef="image031.png"/>
 <o:File HRef="image032.jpg"/>
 <o:File HRef="image033.png"/>
 <o:File HRef="image034.jpg"/>
 <o:File HRef="image035.png"/>
 <o:File HRef="image036.jpg"/>
 <o:File HRef="image037.png"/>
 <o:File HRef="image038.jpg"/>
 <o:File HRef="image039.png"/>
 <o:File HRef="image040.jpg"/>
 <o:File HRef="image041.jpg"/>
 <o:File HRef="image042.png"/>
 <o:File HRef="image043.jpg"/>
 <o:File HRef="image044.png"/>
 <o:File HRef="image045.jpg"/>
 <o:File HRef="image046.jpg"/>
 <o:File HRef="image047.jpg"/>
 <o:File HRef="image048.jpg"/>
 <o:File HRef="image049.jpg"/>
 <o:File HRef="filelist.xml"/>
</xml>
