# Supplementary material for: Distinct roles of nonmuscle myosin II isoforms for establishing tension and elasticity during cell morphodynamics
Source: eLife. 2021 Aug 10;10:e71888. doi: 10.7554/eLife.71888 (PMC8391736; doi:10.7554/eLife.71888)
Supplement: Figure 5—source code 1. [file elife-71888-fig5-code1.zip › Source code/Digital Image Correlation/filelist_generator.m]

function [FileNameBase,PathNameBase,filenamelist] = filelist_generator

% Code to construct a list of 9999 or less filenames
% Programmed by Rob, changed by Chris. Automatic filelist generation 
% and image time aquisition added by Chris.
% Last revision: 12/25/06
%
% 2013-05-21: Bug fixes by Robert Schittny

filenamelistmode = menu('How do you want to create the filenamelist?',...
    'Manually','Automatically','Cancel');
if filenamelistmode==3
    return
end
if filenamelistmode==2
    [FileNameBase,PathNameBase,filenamelist]=automatically;
end
if filenamelistmode==1
    [FileNameBase,PathNameBase,filenamelist]=manually;
end

[FileNameBase,PathNameBase,filenamelist]=imagetime(FileNameBase,PathNameBase,filenamelist);

%  -------------------------------------------------------

function [Firstimagename,ImageFolder,filenamelist]=automatically
% Automatically constructs a file list based on the name of a first file.

pause(0.01);
[Firstimagename, ImageFolder] = uigetfile('*.tif;*.tiff','Open First Image');

if Firstimagename ~= 0;
    cd(ImageFolder);

    % Get the number of image name
    letters=isletter(Firstimagename);
    Pointposition=findstr(Firstimagename,'.');
    Firstimagenamesize=size(Firstimagename);
    counter=Pointposition-1;
    counterpos=1;
    letterstest=0;
    while letterstest==0
        letterstest=letters(counter);
        if letterstest==1
            break
        end
        Numberpos(counterpos)=counter;
        counter=counter-1;
        counterpos=counterpos+1;
        if counter==0
            break
        end
    end

    Filename_first = Firstimagename(1:min(Numberpos)-1);
    Firstfilenumber=Firstimagename(min(Numberpos):max(Numberpos));
    Lastname_first = Firstimagename(max(Numberpos)+1:Firstimagenamesize(1,2));
    Firstfilenumbersize=size(Firstfilenumber);
    onemore=10^(Firstfilenumbersize(1,2));
    filenamelist(1,:)=Firstimagename;

    Firstfilenumber=str2num(Firstfilenumber);
    u=1+onemore+Firstfilenumber;
    ustr=num2str(u);
    filenamelist(2,:)=[Filename_first ustr(2:Firstfilenumbersize(1,2)+1) Lastname_first];
    numberofimages=2;

    counter=1;
    
    while exist(filenamelist((counter+1),:),'file') ==2;
        counter=counter+1;
        u=1+u;
        ustr=num2str(u);
        filenamelist(counter+1,:)=[Filename_first ustr(2:Firstfilenumbersize(1,2)+1) Lastname_first];
        if exist(filenamelist((counter+1),:),'file') ==0;
            warning('Last image detected')
            filenamelist(counter+1,:)=[];
            break
        end
    end
end
[FileNameBase,PathNameBase] = uiputfile('filenamelist.mat','Save as "filenamelist" in image directory (recommended)');
cd(PathNameBase)
save(FileNameBase,'filenamelist');

%  -------------------------------------------------------
function [FileNameBase,PathNameBase,filenamelist]=manually
% Prompt user for images to be used for analysis  

prompt = {'Enter number of first image (i.e. "3" for PIC00003):','Enter number of last image (i.e. "100" for PIC00100):'};
dlg_title = 'Input images to be used for the analysis';
num_lines= 1;
def     = {'1','100'};
answer = inputdlg(prompt,dlg_title,num_lines,def);
F2 = str2num(cell2mat(answer(1,1)));
F = str2num(cell2mat(answer(2,1)));

if F >= 10000
    error0 = menu('!!! ERROR - Code will only work properly for 9999 or less picture files !!!','Restart');
    return
end

% Choose first name of images
G = 'PIC1';
prompt = {'Enter Image Name (first 4 letters):'};
dlg_title = 'Input images to be used for the analysis';
num_lines= 1;
def     = {'PIC1'};
answer = inputdlg(prompt,dlg_title,num_lines,def);
G = cell2mat(answer(1,1));

E='.tif';

namelist(1:F-F2+1,1)=G(1,1);
namelist(1:F-F2+1,2)=G(1,2);
namelist(1:F-F2+1,3)=G(1,3);
namelist(1:F-F2+1,4)=G(1,4);

% create the numberlist
num=((10000+F2):(10000+F))';

% Creation of final results
filenamelist=namelist;
str=num2str(num);
filenamelist(:,5:8)=str(:,2:5);

filenamelist(1:F-F2+1,9)=E(1,1);
filenamelist(1:F-F2+1,10)=E(1,2);
filenamelist(1:F-F2+1,11)=E(1,3);
filenamelist(1:F-F2+1,12)=E(1,4);


% Save results
[FileNameBase,PathNameBase] = uiputfile('filenamelist.mat','Save as "filenamelist" in image directory (recommended)');
cd(PathNameBase)
save(FileNameBase,'filenamelist');


%  ----------------------------------------
% Extract the time from images?

function [FileNameBase,PathNameBase,filenamelist]=imagetime(FileNameBase,PathNameBase,filenamelist)

selection_time_image = menu(sprintf('Do you also want to extract the time from images to match stress and strain?'),'Yes','No');

if selection_time_image==1
  
    % Loop through all images in imagetimelist to get all image capture times
    
    [ri,ci]=size(filenamelist);
    
    o=waitbar(0,'Extracting the image capture times...');
    
    for q=1:ri
        
        waitbar(q/ri);
        info=imfinfo(filenamelist(q,:));
        time=datevec(info.FileModDate,13);
        seconds(q)=time(1,4)*3600+time(1,5)*60+time(1,6);
        
    end
    
    close(o)
    
    % Configure and then save image number vs. image capture time text file
    
    im_num_im_cap_time=[(1:ri)' seconds'];
    save time_image.txt im_num_im_cap_time -ascii -tabs
    
end
