# Supplementary material for: Distinct roles of nonmuscle myosin II isoforms for establishing tension and elasticity during cell morphodynamics
Source: eLife. 2021 Aug 10;10:e71888. doi: 10.7554/eLife.71888 (PMC8391736; doi:10.7554/eLife.71888)
Supplement: Figure 5—source code 1. [file elife-71888-fig5-code1.zip › Source code/Digital Image Correlation/gauss_twopk.m]

function F = gauss_twopk(x,xdata)
        F = (x(1)*exp((-(xdata-x(2)).^2)./(2.*x(3).^2))) + (x(4)*exp((-(xdata-x(5)).^2)./(2.*x(6).^2))) + x(7);
