# Supplementary material for: Distinct roles of nonmuscle myosin II isoforms for establishing tension and elasticity during cell morphodynamics
Source: eLife. 2021 Aug 10;10:e71888. doi: 10.7554/eLife.71888 (PMC8391736; doi:10.7554/eLife.71888)
Supplement: Figure 5—source code 1. [file elife-71888-fig5-code1.zip › Source code/Functions/automate_evaluation_auto.m]

function automate_evaluation_auto
clear all


subfolders = dir();
subfolders(~[subfolders.isdir]) = []; %remove non-directory entries
subfolders = subfolders(3:end);% remove '.' and '..'

for freq_number=1:length(subfolders)
    
    foldername = subfolders(freq_number).name;
    
    cd(foldername)
    
    input=foldername;
    txtfiles = dir([input '*.txt']);
    
    cd ../
    
       
   
end

end
