# Supplementary material for: Distinct roles of nonmuscle myosin II isoforms for establishing tension and elasticity during cell morphodynamics
Source: eLife. 2021 Aug 10;10:e71888. doi: 10.7554/eLife.71888 (PMC8391736; doi:10.7554/eLife.71888)
Supplement: Figure 5—source code 1. [file elife-71888-fig5-code1.zip › Source code/Functions/automate_evaluation_pro_bottom_phase.m]

%define layout parameters
fontsize = 12;
linewidthax =1;
linewidthplot= 2;
figureheight = 7; %in cm
figurewidth = 12;  %in cm
figureposx = 15;
figureposy = 15;
color1 = 'r';
color2 = 'b';
color3 = [0.1 0.1 0.1];

ax_range =[0.8 5.2 -0.1 2];
blue = [31 119 180]/256;
red = [214 39 40 ]/256;


norm=[];

fullfile(filepath,name,'norm_x.txt');
%get norm
namenew=replace(name, 'top' ,'side');
fullfile(filepath,namenew,'norm_x.txt');
fileID_1 = fopen(fullfile(filepath,namenew,'\norm_x.txt'));
norm = textscan(fileID_1, '%n');
fclose(fileID_1);
norm=cell2mat(norm);
norm_fault=norm(2);
norm=norm(1);
%get_title and frequency for fourier transformation

stimulation_frequency_string=strsplit(name,'_');
%stimulation_frequency=strsplit(name,',')
if (length(strfind(stimulation_frequency_string{1},','))~=0)
    stimulation_frequency =replace(stimulation_frequency_string{1},',','.');
else
    stimulation_frequency=stimulation_frequency_string{1};
end
%stimulation_frequency=join(stimulation_frequency{1},".",stimulation_frequency{2})
stimulation_frequency=str2double(stimulation_frequency);


nametitle=replace(name,'_',' ');
%name = split(name,' ')


%---------------------------------------
% measurement parameters

burst_time = 750*10^-6;
puls_time = [750.001*10^-6 750.00067*10^-6 750.0005*10^-6 750.0004*10^-6 ...
    750.00033*10^-6 750.000286*10^-6];
frame_time = 1/15;  %in s
number_of_pics = [200 200 200 200 200 200 200 200 200 200 200]-1;
number_of_markes =1;

%---------------------------------------
currentFolder = pwd;

frequencies = stimulation_frequency; %[20 40 60 80 100 120 140 160 180 200];
%frequencies = [ 80 80 80  ]
number_of_mes_positions =1;

mesdatax= zeros(number_of_mes_positions,length(frequencies),max(number_of_pics));
mesdatay= zeros(number_of_mes_positions,length(frequencies),max(number_of_pics));


number_of_freq = 10000;

fouriertransx = zeros(number_of_mes_positions, length(frequencies), number_of_freq);
fouriertransy = zeros(number_of_mes_positions, length(frequencies), number_of_freq);


phi_angles = zeros(number_of_mes_positions, length(frequencies));

i = 1;


for freq_count = 1:length(frequencies)
    
    %repetitions = frame_time/puls_time(freq_count);
    %time_increment_pics = repetitions*(puls_time(freq_count)-burst_time);
    delta_f = 0.75; % in hz
    time_increment_pics= 1/frequencies(freq_count)/1000*frame_time*delta_f;
    time = 0:time_increment_pics:(number_of_pics(freq_count)-1)*time_increment_pics;
    
    frequency = [num2str(frequencies(freq_count)) 'khz_8Vpp'];
    
    mesx = zeros(1,number_of_pics(freq_count));
    mesy = zeros(1,number_of_pics(freq_count));
    filteredmesx = zeros(1,number_of_pics(freq_count));
    filteredmesy = zeros(1,number_of_pics(freq_count));
    highpassmesx = zeros(1,number_of_pics(freq_count));
    highpassmesy = zeros(1,number_of_pics(freq_count));
    
    for l = 1:1
        
        measurementx = adress_bottom3;
        measurementy = adress_bottom4;
        
        filename1 = measurementx;
        filename2 = measurementy;
        
        
        mesx = 4/5*importdata(filename1);
        mesy = 4/5*importdata(filename2);
        size_mesx=size(mesx);
        if( size_mesx(1)~=1)
            mesx=4/5*mean(importdata(filename1))/1;
            mesy=4/5*mean(importdata(filename2))/1;
        end
    end
    
    mesx = mesx-mesx(1);
    mesy = -mesy+mesy(1);
    
    mesx1 = zeros(1,number_of_pics(freq_count));
    mesy1 = zeros(1,number_of_pics(freq_count));
    
    for l = 1:1 %for getting data of the second cylinder of the fork
        fullfile_adress=fullfile(filepath,'\',name,'\',adress_comparison1);
        measurementx1 = fullfile(filepath,'\',name,'\',adress_comparison1);
        measurementy1 = fullfile(filepath,'\',name,'\',adress_comparison2);
        
        filename1 = measurementx1;
        filename2 = measurementy1;
        
        
        mesx1 = 4/5*importdata(filename1);
        mesy1 = 4/5*importdata(filename2);
        size_mesx=size(mesx1);
        
        if( size_mesx(1)~=1)
            mesx1=4/5*mean(importdata(filename1))/1;
            mesy1=4/5*mean(importdata(filename2))/1;
        end
        
        mesx1 = mesx1-mesx1(1);
        mesy1 = -mesy1+mesy1(1);
        
        %%%%%%%%%%%%
        %take antisymmetric x-component and average (symmetric) of
        %y-component
        mesx =(mesx-mesx1)/2;
        mesy =(mesy+mesy1)/2;
        %%%%%%%%%%%%
        
    end
    
    
    for l = 1:1 %for getting data of the second cylinder of the fork
        
        measurementx1 = 'bottomx.dat';
        measurementy1 = 'bottomy.dat';
        
        filename1 = measurementx1;
        filename2 = measurementy1;
        
        
        filteredmesx1 = importdata(filename1);
        filteredmesy1 = importdata(filename2);
        
        
    end
    
    
    mesdatax(i,freq_count,1:length(mesx)) = mesx;
    mesdatay(i,freq_count,1:length(mesy)) = mesy;
    
    
    % parameter for fourier transform
    freq_start = 0;
    freq_end = 1/(time_increment_pics);
    
    
    freq_fourier = linspace(freq_start,freq_end,number_of_freq);
    
    normalisation1 = -(freq_start-freq_end)/number_of_freq;
    
    fourierx = zeros(1,length(freq_fourier));
    fouriery = zeros(1,length(freq_fourier));
    fourierfilteredx = zeros(1,length(freq_fourier));
    fourierfilteredy = zeros(1,length(freq_fourier));
    highpassx = zeros(1,length(freq_fourier));
    highpassy = zeros(1,length(freq_fourier));
    
    
    for f = 1:length(freq_fourier)
        
        fourierx(1,f) = sum(mesx...
            .*exp(1i*time*freq_fourier(f)*2*pi))*normalisation1;
        
        fouriery(1,f) = sum(mesy...
            .*exp(1i*time*freq_fourier(f)*2*pi))*normalisation1;
    end
    
    fouriertransx(i,freq_count,:) = fourierx;
    fouriertransy(i,freq_count,:) = fouriery;
    
    
    
    
    
    %filtering
    
    highpass_cutoff = (frequencies(freq_count)-50)*1000;
    if highpass_cutoff <0
        highpass_cutoff = 10000;
    end
    %if highpass_cutoff < 50000
    %    highpass_cutoff = 50000;
    %end
    
    index_high_cutoff = find(freq_fourier > highpass_cutoff);
    
    lowpass_cutoff = 200000;%(frequencies(freq_count)+20)*1000;
    
    index_low_cutoff = find(freq_fourier < lowpass_cutoff);
    
    
    temperature = 10;
    fourierfilteredx =  fourierx...
        ./(exp(((1:length(freq_fourier))-index_low_cutoff(end))/temperature)+1)...
        ./(exp(-((1:length(freq_fourier))-index_high_cutoff(1))/temperature)+1);
    
    fourierfilteredy =  fouriery...
        ./(exp(((1:length(freq_fourier))-index_low_cutoff(end))/temperature)+1)...
        ./(exp(-((1:length(freq_fourier))-index_high_cutoff(1))/temperature)+1);
    
    highpassx =  fourierx...
        ./(exp(-((1:length(freq_fourier))-index_high_cutoff(1))/temperature)+1);
    
    highpassy =  fouriery...
        ./(exp(-((1:length(freq_fourier))-index_high_cutoff(1))/temperature)+1);
    
    filterfunktion_highpass = 1./(exp(-((1:length(freq_fourier))-index_high_cutoff(1))/temperature)+1);
    
    filterfunktion = 1./(exp(((1:length(freq_fourier))-index_low_cutoff(end))/temperature)+1)...
        ./(exp(-((1:length(freq_fourier))-index_high_cutoff(1))/temperature)+1);
    
    %fourierfiltereddatax(i,freq_count,:)
    
    % back transformation
    
    normalisation2 = time_increment_pics*2; %factor two because one drops half of the spectra
    
    for t = 1:length(time)
        
        filteredmesx(t) = real(sum(fourierfilteredx...
            .*exp(-1i*time(t)*freq_fourier*2*pi)))*normalisation2;
        filteredmesy(t) = real(sum(fourierfilteredy...
            .*exp(-1i*time(t)*freq_fourier*2*pi)))*normalisation2;
        
        highpassmesx(t) = real(sum(highpassx...
            .*exp(-1i*time(t)*freq_fourier*2*pi)))*normalisation2;
        highpassmesy(t) = real(sum( highpassy...
            .*exp(-1i*time(t)*freq_fourier*2*pi)))*normalisation2;
    end
    
    %filteredmesx(i,freq_count,t)
    
    
    %______________________________________________
    %plot parameters and reflection cutoff
    
    pic_number_start = [60 60 60 60 ];%round([100 180 180]*frequencies(freq_count)/200);
    pic_number_refl = [ 140 140 140 140];%round(([100 180 180]*1.5+150)*frequencies(freq_count)/200);
    
    %pic_number_start = [1 1 1];
    %pic_number_refl = [249 249 249];
    figure(freq_number);
    
    set(gcf, 'Position', [50, 50, 900, 1000]);
    
    
    subplot_rows = 7;
    subplot_collums = number_of_mes_positions;
    
    %______________________________________________
    
    
    subplot(subplot_rows,subplot_collums,i)
    r1 = rectangle('Position',[time(pic_number_refl(i))*10^6 ...
        min(min([mesx, mesy]))...
        time(end)*10^6-time(pic_number_refl(i))*10^6 ...
        max(max([mesx, mesy]))-...
        min(min([mesx, mesy]))]);
    r = rectangle('Position',[0 ...
        min(min([mesx, mesy]))...
        time(pic_number_start(i))*10^6 ...
        max(max([mesx, mesy]))-...
        min(min([mesx, mesy]))]);
    
    hold on
    plot(time*10^6,mesx)
    plot(time*10^6,mesy)
    
    r1.FaceColor = [.8 .8 .8];
    r1.EdgeColor = [.8 .8 .8];
    r.FaceColor = [.8 .8 .8];
    r.EdgeColor = [.8 .8 .8];
    
    
    title([nametitle 'view' ])
    xlabel('time in \mus')
    ylabel('Disp in pixel')
    scale =1;
    %               Fig = figure(10+i)
    %         r1 = rectangle('Position',[time(pic_number_refl(i))*10^6 ...
    %             min(min([mesx*scale, mesy*scale]))...
    %             time(end)*10^6-time(pic_number_refl(i))*10^6 ...
    %             max(max([mesx*scale, mesy*scale]))-...
    %             min(min([mesx*scale, mesy*scale]))]);
    %         r = rectangle('Position',[0 ...
    %             min(min([mesx*scale, mesy*scale]))...
    %             time(pic_number_start(i))*10^6 ...
    %             max(max([mesx*scale, mesy*scale]))-...
    %             min(min([mesx*scale, mesy*scale]))]);
    %
    %         hold on
    %         h = plot(time*10^6,mesx*scale,'Color', red)
    %         set(h, 'LineWidth',linewidthplot);
    %         h = plot(time*10^6,mesy*scale,'Color',blue)
    %         set(h, 'LineWidth',linewidthplot);
    %
    %         r1.FaceColor = [.8 .8 .8];
    %         r1.EdgeColor = [.8 .8 .8];
    %         r.FaceColor = [.8 .8 .8];
    %         r.EdgeColor = [.8 .8 .8];
    %
    %         %xlabel('time in \mus')
    %         %ylabel('Disp in pixel')
    %
    %
    %         %axis([-5.4414 5.4414 0 0.045*change])
    % ax = gca;
    % %ax.XTick= [-5.4414 0 3.1416 sqrt(2*3.1416^2) 5.4414]
    % %ax.XTickLabel={'H','\rm{\Gamma}','X','M','H'};
    % %ylabel('normalized frequency \it{a}/\lambda','FontSize', fontsize)
    % ylabel('Displacement in nm','FontSize', fontsize)
    %
    % xlabel('Time in \mus','FontSize', fontsize)
    % %legend('FE sim Chiral','FE sim CS','exp Chiral Strain: 0.5%','exp Chiral Strain: 1%','exp Chiral Strain: 1.5%',...
    % %    'exp CS Strain: 0.5%','exp CS Strain: 1%','exp CS Strain: 2%')
    % %legend('Location','southeast')
    % %legend('boxoff')
    % set(Fig,'units', 'centimeters','Position', [figureposx, figureposy, figurewidth, figureheight])
    % box on
    % grid on
    %
    % set(Fig, 'Color', 'w');
    %
    % set(ax,'linewidth',linewidthax)
    % set(ax, 'GridLineStyle', '-')
    % set(ax, 'GridColorMode', 'manual')
    % set(ax, 'GridColor' ,color3)
    % set(ax, 'TickLength',[0.02 0.02]);
    % ax.XColor = 'k';
    % ax.YColor = 'k';
    %______________________________________________
    
    
    
    subplot(subplot_rows,subplot_collums,i+subplot_collums)
    plot(freq_fourier/1000,abs(fourierx))
    hold on
    plot(freq_fourier/1000,abs(fouriery))
    plot(freq_fourier/1000,filterfunktion*0.5*max(max([abs(fourierx),...
        abs(fouriery)])),'k--')
    
    xlabel('frequency in kHz')
    ylabel('abs(FT(displ(t))')
    axis([0 600 0 abs(max(max([fouriery,fouriery])))])
    
    
    
    %______________________________________________
    
    
    
    
    subplot(subplot_rows,subplot_collums,i+subplot_collums*2)
    plot(freq_fourier/1000,abs(fourierfilteredx))
    hold on
    plot(freq_fourier/1000,abs(fourierfilteredy))
    %plot(freq/1000,abs(highpassx))
    %plot(freq/1000,abs(highpassy))
    xlabel('frequency in kHz')
    ylabel('abs(FT(displ(t))')
    axis([0 600 0 abs(max(max([abs(fourierfilteredy),...
        abs(fourierfilteredx)])))])
    
    
    
    %______________________________________________
    
    
    %
    %         subplot(subplot_rows,subplot_collums,i+12)
    %         plot(time*10^6,squeeze(highpassmesx(i,freq_count,:)))
    %         hold on
    %         plot(time*10^6,squeeze(highpassmesy(i,freq_count,:)))
    %         xlabel('time in \mus')
    %         ylabel('Disp in pixel')
    %
    
    %______________________________________________
    
    
    
    
    subplot(subplot_rows,subplot_collums,i+subplot_collums*3)
    hold on
    r1 = rectangle('Position',[time(pic_number_refl(i))*10^6 ...
        min(min([filteredmesx, filteredmesy]))...
        time(end)*10^6-time(pic_number_refl(i))*10^6 ...
        max(max([filteredmesx, filteredmesy]))-...
        min(min([filteredmesx, filteredmesy]))]);
    r = rectangle('Position',[0 ...
        min(min([filteredmesx, filteredmesy]))...
        time(pic_number_start(i))*10^6 ...
        max(max([filteredmesx, filteredmesy]))-...
        min(min([filteredmesx, filteredmesy]))]);
    r1.FaceColor = [.8 .8 .8];
    r1.EdgeColor = [.8 .8 .8];
    r.FaceColor = [.8 .8 .8];
    r.EdgeColor = [.8 .8 .8];
    plot(time*10^6,filteredmesx)
    plot(time*10^6,filteredmesy)
    plot(time*10^6,filteredmesx1)
    plot(time*10^6,filteredmesy1)
    xlabel('time in \mus')
    ylabel('Disp in pixel')
    legend('Top x antisymmetric', 'Top y average','Bottom x', 'Bottom y')
    amplx(i, freq_count) = mean(abs(filteredmesx(pic_number_start(i):pic_number_refl(i))))*sqrt(2);
    amply(i, freq_count) = mean(abs(filteredmesy(pic_number_start(i):pic_number_refl(i))))*sqrt(2);
    
    %Eqn2 = 'a*cos(2*pi*c*x+b)';
    
    %fitdatax=fit(time(pic_number_start(i):pic_number_refl(i))'*10^6, ...
    %    filteredmesx(pic_number_start(i):pic_number_refl(i))',Eqn2);
    % fitdatay=fit(time(pic_number_start(i):pic_number_refl(i))'*10^6,...
    %     filteredmesy(pic_number_start(i):pic_number_refl(i))',Eqn2);
    %plot(fitdatax)
    %plot(fitdatay)
    
    %______________________________________________
    
    %fitdatahigh=fit(squeeze(highpassmesx(i,freq_count,pic_number_start(i):pic_number_refl(i))),...
    %    squeeze(highpassmesy(i,freq_count,pic_number_start(i):pic_number_refl(i))),'poly1');
    filteredmesx_comp=filteredmesx;
    filteredmesx=filteredmesx/norm(1,1);
    filteredmesy=filteredmesy/norm(1,1);
    subplot(subplot_rows,subplot_collums,i+subplot_collums*4)
    plot(highpassmesx(pic_number_start(i):pic_number_refl(i)), ...
        highpassmesy(pic_number_start(i):pic_number_refl(i)))
    axis equal
    hold on
    %plot(fitdatahigh)
    xlabel('Disp in pix')
    ylabel('Disp in pix')
    
    
    
    %______________________________________________
    
    %Eqn2 = 'a*cos(2*pi*25*x+b)';
    %Eqn = 'p1*x';
    %fitdata=fit(filteredmesx(pic_number_start(i):pic_number_refl(i))',...
    %filteredmesy(pic_number_start(i):pic_number_refl(i))',Eqn2);
    
    
    
    sub = subplot(subplot_rows,subplot_collums,i+subplot_collums*5);
    plot(filteredmesx(pic_number_start(i):pic_number_refl(i)), ...
        filteredmesy(pic_number_start(i):pic_number_refl(i)))
    axis equal
    hold on
    ellipse_fit_data = fit_ellipse(filteredmesx(pic_number_start(i):pic_number_refl(i)), ...
        filteredmesy(pic_number_start(i):pic_number_refl(i)),sub);
    phi(i,freq_count)= ellipse_fit_data.phi;
    
    ylabel('Disp')
    xlabel('Displacement in units of the excitation amplitude')
    
    
    
    
    %
    %-------------------------------------------
    
    
    if freq_count ==2
        phi(i,freq_count) = phi(i,freq_count) -pi/2;
    end
    rot_angle = phi(1,freq_count);
    rotdatamesx = cos(rot_angle)*filteredmesx-sin(rot_angle)*filteredmesy;
    rotdatamesy = +sin(rot_angle)*filteredmesx+cos(rot_angle)*filteredmesy;
    subplot(subplot_rows,subplot_collums,i+subplot_collums*6);
    
    plot(rotdatamesx(pic_number_start(i):pic_number_refl(i)), ...
        rotdatamesy(pic_number_start(i):pic_number_refl(i)))
    axis equal
    hold on
    
    ylabel('Disp ')
    xlabel('Displacement in units of the excitation amplitude')
    %
    
    normal = max(rotdatamesx.^2+rotdatamesy.^2);
    if i ==2
        figure(13)
        hold on
        plot(rotdatamesx(pic_number_start(i):pic_number_refl(i))/sqrt(normal), ...
            rotdatamesy(pic_number_start(i):pic_number_refl(i))/sqrt(normal))
        axis equal
        ylabel('Disp')
        xlabel('Displacement in units of the excitation amplitude')
        
    end
    
end
pwd;
currentfolder=pwd;
savefig('sideview_bottom.fig'); %Saving the figure in current folder
%display ((abs(max(filteredmesx))+abs(min(filteredmesx)))/2)
%display (abs(min(filteredmesx)))


%Find change of sign
% vorzeichen(1,:) = sign(filteredmesy1(pic_number_start(i):pic_number_refl(i)));
% vorzeichen(2,:) = sign(filteredmesx_comp(pic_number_start(i):pic_number_refl(i)));
% 
% 
% zero_crossing_matrix=double.empty(0,0);
% phase_angle=[];
% sign_change=[];
% minus_to_plus_dif=[];
% 
% %maxima = find(diff(vorzeichen(1,:)) ~=0)
% for j=1:2
%     sign_change =  find(diff(vorzeichen(j,:)) <0);
%     %minus_to_plus(j,:) =  find(diff(vorzeichen(j,:)) <0)
%     if (j>1)
%         if(length(sign_change)<length(zero_crossing_matrix))
%             zero_crossing_matrix(:,length(zero_crossing_matrix))=[];
%             if(length(sign_change)<length(zero_crossing_matrix))
%                 zero_crossing_matrix(:,length(zero_crossing_matrix))=[];
%             end
%         end
%         if(length(sign_change)>length(zero_crossing_matrix))
%             sign_change(length(sign_change))=[];
%             if(length(sign_change)>length(zero_crossing_matrix))
%                 sign_change(length(sign_change))=[];
%             end
%         end
%     end
%     
%     
%     zero_crossing_temp_vector=[];
%     for i=1:length(time)
%         if(ismember(i,sign_change))
%             zero_crossing_temp_vector=[zero_crossing_temp_vector,(time(i)+time(i+1))/2];
%         end
%         
%     end
%     zero_crossing_matrix=[zero_crossing_matrix;zero_crossing_temp_vector];
%     period_duration=mean(mean(diff(zero_crossing_matrix(j,:))));
% end
% 
% for i=1:length(sign_change)
%     if zero_crossing_matrix(2,i)>zero_crossing_matrix(1,i)
%     phase_angle=[phase_angle,(zero_crossing_matrix(2,i)-zero_crossing_matrix(1,i))*2*pi/period_duration];
%     else
%     phase_angle=[phase_angle,2*pi-(zero_crossing_matrix(1,i)-zero_crossing_matrix(2,i))*2*pi/period_duration];
%     end
% end
% 
% temp_phase_angle=mean(phase_angle);
% if temp_phase_angle<-0.3
%     temp_phase_angle=2*pi+temp_phase_angle;
% end


%phase_angle_result=[phase_angle_result,temp_phase_angle];
frequency_result=[frequency_result,stimulation_frequency];

sinusdata=mesx(pic_number_start(i):pic_number_refl(i));
automate_evaluation_sinus_fit
amp1_fault_temp=amp1_fault;  
amp1_temp=amp1;

freq_counter_bottom=freq_counter_bottom+1;
sinusdata=filteredmesx(pic_number_start(i):pic_number_refl(i));
automate_evaluation_sinus_fit


tab_norm=[tab_norm,norm];
tab_norm_fault=[tab_norm_fault,norm_fault];
tab_amp=[tab_amp,amp1_temp];
tab_amp_fault=[tab_amp_fault,amp1_fault_temp];


phase_angle_result_top=[phase_angle_result_top, phase1];
result_amplitude_side=[result_amplitude_side,amp1];
result_amplitude_side_fault=[result_amplitude_side_fault,sqrt((1/norm*amp1_fault)^2+(amp1/norm^2*norm_fault)^2)];
%result_amplitude_side_fault=[result_amplitude_side_fault,sqrt((1/norm*amp1_fault_temp)^2+(amp1_temp/norm^2*norm_fault)^2)];
%(max(filteredmesx(pic_number_start(i):pic_number_refl(i)))+abs(min(filteredmesx(pic_number_start(i):pic_number_refl(i)))))/2];
result_frequency=[result_frequency,stimulation_frequency];
