# Supplementary material for: Distinct roles of nonmuscle myosin II isoforms for establishing tension and elasticity during cell morphodynamics
Source: eLife. 2021 Aug 10;10:e71888. doi: 10.7554/eLife.71888 (PMC8391736; doi:10.7554/eLife.71888)
Supplement: Figure 5—source code 1. [file elife-71888-fig5-code1.zip › Source code/Functions/exportfig/altmany-export_fig-d8131e4/.ignore/ghostscript.txt]

C:\Program Files (x86)\gs\gs8.64\bin\gswin32c.exe
