# Supplementary material for: Distinct roles of nonmuscle myosin II isoforms for establishing tension and elasticity during cell morphodynamics
Source: eLife. 2021 Aug 10;10:e71888. doi: 10.7554/eLife.71888 (PMC8391736; doi:10.7554/eLife.71888)
Supplement: Figure 5—source code 1. [file elife-71888-fig5-code1.zip › Source code/Functions/filelist_generator_auto.m]

function filelist_generator_auto
 %%
            Firstimagename = 'Pic0000.tif'
            
            
            % Get the number of image name
            letters=isletter(Firstimagename);
            Pointposition=findstr(Firstimagename,'.');
            Firstimagenamesize=size(Firstimagename);
            counter=Pointposition-1;
            counterpos=1;
            letterstest=0;
            while letterstest==0
                letterstest=letters(counter);
                if letterstest==1
                    break
                end
                Numberpos(counterpos)=counter;
                counter=counter-1;
                counterpos=counterpos+1;
                if counter==0
                    break
                end
            end
            
            Filename_first = Firstimagename(1:min(Numberpos)-1);
            Firstfilenumber=Firstimagename(min(Numberpos):max(Numberpos));
            Lastname_first = Firstimagename(max(Numberpos)+1:Firstimagenamesize(1,2));
            Firstfilenumbersize=size(Firstfilenumber);
            onemore=10^(Firstfilenumbersize(1,2));
            filenamelist(1,:)=Firstimagename;
            
            Firstfilenumber=str2num(Firstfilenumber);
            u=1+onemore+Firstfilenumber;
            ustr=num2str(u);
            filenamelist(2,:)=[Filename_first ustr(2:Firstfilenumbersize(1,2)+1) Lastname_first];
            numberofimages=2;
            
            counter=1;
            
            while exist(filenamelist((counter+1),:),'file') ==2;
                counter=counter+1;
                u=1+u;
                ustr=num2str(u);
                filenamelist(counter+1,:)=[Filename_first ustr(2:Firstfilenumbersize(1,2)+1) Lastname_first];
                if exist(filenamelist((counter+1),:),'file') ==0;
                    warning('Last image detected')
                    filenamelist(counter+1,:)=[];
                    break
                end
            end
            
            FileNameBase='filenamelist.mat';
            save(FileNameBase,'filenamelist');


end
