# Supplementary material for: Distinct roles of nonmuscle myosin II isoforms for establishing tension and elasticity during cell morphodynamics
Source: eLife. 2021 Aug 10;10:e71888. doi: 10.7554/eLife.71888 (PMC8391736; doi:10.7554/eLife.71888)
Supplement: Figure 5—source code 1. [file elife-71888-fig5-code1.zip › Source code/Functions/rename_pics.m]

clear all
j = 1;
k = 0;

foldername = '';


listing = dir();
for i =1:length(listing)
    if length(listing(i).name)>=9
        if listing(i).name(1:3)== 'PIC'
            %if mod(j,200) ==1;
                k = k+1;
            %    mkdir([foldername num2str(k)]);                
               
            %end
            oldname = listing(i).name;
           
            %newname = [foldername num2str(k) '/' oldname(1:3) oldname(end-7:end)];
            newname = [ oldname(1:3) oldname(end-7:end)];
            movefile(oldname,newname)
            
            j = j+1;
        end
    end
end
