# Supplementary material for: Distinct roles of nonmuscle myosin II isoforms for establishing tension and elasticity during cell morphodynamics
Source: eLife. 2021 Aug 10;10:e71888. doi: 10.7554/eLife.71888 (PMC8391736; doi:10.7554/eLife.71888)
Supplement: Figure 5—source code 1. [file elife-71888-fig5-code1.zip › Source code/Functions/rename_pics_freq_loop.m]

function rename_pics_freq_loop
clear all
j = 1;
k = 0;

subfolders = dir();
subfolders(~[subfolders.isdir]) = []; %remove non-directory entries
subfolders = subfolders(3:end);% remove '.' and '..'

for freq_number=1:length(subfolders)
    
    foldername = subfolders(freq_number).name;
    
    cd(foldername)
    listing = dir();
    
    for i =1:length(listing)
        if length(listing(i).name)>=9
            if listing(i).name(1:3)== 'PIC'
                %if mod(j,200) ==1;
                k = k+1;
                %    mkdir([foldername num2str(k)]);
                
                %end
                oldname = listing(i).name;
                
                %newname = [foldername num2str(k) '/' oldname(1:3) oldname(end-7:end)];
                newname = [ oldname(1:3) oldname(end-7:end)];
                if strcmp(oldname,newname)==0
                movefile(oldname,newname)
                end
                
                j = j+1;
            end
        end
    end
    
    cd ../
    
end
end
