# Supplementary material for: Distinct roles of nonmuscle myosin II isoforms for establishing tension and elasticity during cell morphodynamics
Source: eLife. 2021 Aug 10;10:e71888. doi: 10.7554/eLife.71888 (PMC8391736; doi:10.7554/eLife.71888)
Supplement: Figure 5—source code 1. [file elife-71888-fig5-code1.zip › Source code/Functions/Zwischenspeicher.m]

subfolders = dir();
subfolders(~[subfolders.isdir]) = []; %remove non-directory entries
subfolders = subfolders(3:end);% remove '.' and '..'

for freq_number=1:length(subfolders)
    
    foldername = subfolders(freq_number).name;
    %display(freq_number)
    cd(foldername)
    
    
    %assert(exist(filename,'file') ~= 2, 'File not found.' );
    
    
    
    
    
    
    [filepath,name,ext]=fileparts(pwd)
    view=strfind(name,'side')
    if (length(view)~=0)
        if isfile('validx.dat')
            automate_evaluation_pro
        end
    
    end
    
    
    cd ../
    
    
    
end
