# Supplementary material for: Distinct roles of nonmuscle myosin II isoforms for establishing tension and elasticity during cell morphodynamics
Source: eLife. 2021 Aug 10;10:e71888. doi: 10.7554/eLife.71888 (PMC8391736; doi:10.7554/eLife.71888)
Supplement: Figure 5—source code 1. [file elife-71888-fig5-code1.zip › Source code/workflow.m]

clear all

addpath(genpath('C:\Users\yl5928\Desktop\Functions'))
addpath(genpath('C:\Users\yl5928\Desktop\Digital Image Correlation'))

% filelist_generator_auto

% grid_generator_qu

% automate_image_Marc_v1;


% Processing_v10_MarkerCorrection

% Analysis
