# Supplementary material for: Distinct roles of nonmuscle myosin II isoforms for establishing tension and elasticity during cell morphodynamics
Source: eLife. 2021 Aug 10;10:e71888. doi: 10.7554/eLife.71888 (PMC8391736; doi:10.7554/eLife.71888)
Supplement: Source data 1. [file elife-71888-data1.zip]

Archive with 15 entries (15 files):
- Source data_XLSX/Figure 1 and Figure 1_figure supplement 2_source data.xlsx
- Source data_XLSX/Figure 1_figure supplement 3&4_source data.xlsx
- Source data_XLSX/Figure 2B_source data.xlsx
- Source data_XLSX/Figure 2C_source data.xlsx
- Source data_XLSX/Figure 2E_source data.xlsx
- Source data_XLSX/Figure 2F_source data.xlsx
- Source data_XLSX/Figure 3&4_source data.xlsx
- Source data_XLSX/Figure 3_figure supplement 2_source data.xlsx
- Source data_XLSX/Figure 3_figure supplement 3_source data.xlsx
- Source data_XLSX/Figure 3_figure supplement 4_source data.xlsx
- Source data_XLSX/Figure 4_figure supplement 1_source data.xlsx
- Source data_XLSX/Figure 5A and Figure 5_figure supplement 1_source data.xlsx
- Source data_XLSX/Figure 5B_source data.xlsx
- Source data_XLSX/Figure 5D-G and Figure 5_figure supplement 2_source data.xlsx
- Source data_XLSX/Figure 5I_source data.xlsx
