# Supplementary material for: Distinct roles of nonmuscle myosin II isoforms for establishing tension and elasticity during cell morphodynamics
Source: eLife. 2021 Aug 10;10:e71888. doi: 10.7554/eLife.71888 (PMC8391736; doi:10.7554/eLife.71888)
Supplement: Source data 2. [file elife-71888-data2.zip]

Archive with 12 entries (12 files):
- Western Blots_raw images/Figure 1_figure supplement 1_NMHC IIA.jpg
- Western Blots_raw images/Figure 1_figure supplement 1_NMHC IIA_Alpha-Tubulin loading control.jpg
- Western Blots_raw images/Figure 1_figure supplement 1_NMHC IIB.jpg
- Western Blots_raw images/Figure 1_figure supplement 1_NMHC IIB_Alpha-Tubulin loading control.jpg
- Western Blots_raw images/Figure 1_figure supplement 1_NMHC IIC.jpg
- Western Blots_raw images/Figure 1_figure supplement 1_NMHC IIC_Alpha-Tubulin loading control.jpg
- Western Blots_raw images/Figure 1_figure supplement 1_Western Blot_full.tif
- Western Blots_raw images/Figure 2_figure supplement 1_GFP.jpg
- Western Blots_raw images/Figure 2_figure supplement 1_NMHC IIA.jpg
- Western Blots_raw images/Figure 2_figure supplement 1_NMHC IIB.jpg
- Western Blots_raw images/Figure 2_figure supplement 1_Western Blot_full.tif
- Western Blots_raw images/Western Blot_Described.pptx
